# Supplementary material for: Invasive Meningococcal Disease and Meningococcal Serogroup B Vaccination in Adults and Their Offspring: Knowledge, Attitudes, and Practices in Italy (2019)
Source: Vaccines (Basel). 2023 Feb 22;11(3):508. doi: 10.3390/vaccines11030508 (PMC10058645; doi:10.3390/vaccines11030508)
Supplement: Supplementary file 1 [file vaccines-11-00508-s001.zip]

Archive with 9 entries (8 files):
- SUPPLEMENTARY FILES/
- SUPPLEMENTARY FILES/MEN - FILE S1 - STROBE.docx
- __MACOSX/SUPPLEMENTARY FILES/._MEN - FILE S1 - STROBE.docx
- SUPPLEMENTARY FILES/MEN - FILE S4.pdf
- __MACOSX/SUPPLEMENTARY FILES/._MEN - FILE S4.pdf
- SUPPLEMENTARY FILES/MEN - File S3 - questionnaire.docx
- __MACOSX/SUPPLEMENTARY FILES/._MEN - File S3 - questionnaire.docx
- SUPPLEMENTARY FILES/MEN - File S2 - informed consent.docx
- __MACOSX/SUPPLEMENTARY FILES/._MEN - File S2 - informed consent.docx
